# Supplementary material for: Diversity of phenotypically non-dermatophyte, non-Aspergillus filamentous fungi causing nail infections: importance of accurate identification and antifungal susceptibility testing
Source: Emerg Microbes Infect. 2019 Apr 2;8(1):531–41. doi: 10.1080/22221751.2019.1598781 (PMC6455232; doi:10.1080/22221751.2019.1598781)
Supplement: Supplemental Material [file TEMI_A_1598781_SM9123.zip]

Archive with 10 entries (10 files):
- Fig._S1.eps
- Fig._S2.eps
- Fig._S3.eps
- Fig._S4.eps
- Fig._S5.eps
- Fig._S6.eps
- Fig._S7.eps
- Fig._S8.eps
- Supplementary_Figures_revised_Legend_.docx
- Table_S1.docx
